# Supplementary material for: Oncogenic LINC00698 suppresses apoptosis of melanoma stem cells to promote tumorigenesis via LINC00698-miR-3132-TCF7/hnRNPM axis
Source: Cancer Cell Int. 2024 Jul 28;24:269. doi: 10.1186/s12935-024-03408-z (PMC11283696; doi:10.1186/s12935-024-03408-z)
Supplement: Supplementary file 2 — Supplementary Material 2 [file 12935_2024_3408_MOESM2_ESM.xlsx]

## Sheet: NCSC--CSC.different.ncRNA
Gene	RNA_type	Gene	Gene_type	NCSC	CSC	log2(Fold_change)	p-value	q-value	Website
NR_034142.1	ncRNA	LHFPL3-AS1	lncRNA	210	4330	8.99334	1.12e-07	0.000204307	http://www.ncbi.nlm.nih.gov/nuccore/NR_034142.1
ENST00000562158.1	lincRNA	ENSG00000261364.1	lincRNA	0	28	8.13059	1.17e-05	0.00667476	http://asia.ensembl.org/Homo_sapiens/Transcript/Idhistory?t=ENST00000562158
NR_027104.1	ncRNA	LINC00698	lncRNA	3	83	8.02407	1.8e-05	0.00909997	http://www.ncbi.nlm.nih.gov/nuccore/NR_027104.1
ENST00000583223.1	lincRNA	ENSG00000264490.2	lincRNA	0	16	7.32709	0.000390825	0.115567	http://asia.ensembl.org/Homo_sapiens/Transcript/Idhistory?t=ENST00000583223
NR_046726.1	ncRNA	ATP13A4-AS1	lncRNA	0	10	6.6544	0.00416566	0.544766	http://www.ncbi.nlm.nih.gov/nuccore/NR_046726.1
NR_034138.1	ncRNA	EPHA5-AS1	lncRNA	0	10	6.6544	0.00416566	0.544766	http://www.ncbi.nlm.nih.gov/nuccore/NR_034138.1
ENST00000535369.1	lincRNA	ENSG00000250846.2	lincRNA	0	8	6.33605	0.0140787	1	http://asia.ensembl.org/Homo_sapiens/Transcript/Idhistory?t=ENST00000535369
NR_131923.1	ncRNA	LINC01771	lncRNA	0	8	6.33605	0.0140787	1	http://www.ncbi.nlm.nih.gov/nuccore/NR_131923.1
NR_024277.1	ncRNA	AGPAT4-IT1	lncRNA	0	7	6.14595	0.0219002	1	http://www.ncbi.nlm.nih.gov/nuccore/NR_024277.1
NR_120426.1	ncRNA	LINC01198	lncRNA	0	7	5.83996	3.45e-07	0.000483368	http://www.ncbi.nlm.nih.gov/nuccore/NR_120426.1
NR_131762.1	misc_RNA	SNCAIP	protein_coding	1	27	5.13748	1.45e-05	0.00743759	http://www.ncbi.nlm.nih.gov/nuccore/NR_131762.1
ENST00000434245.2	lincRNA	ENSG00000231196.3	lincRNA	0	26	4.94346	1.72e-10	1.77e-06	http://asia.ensembl.org/Homo_sapiens/Transcript/Idhistory?t=ENST00000434245
NR_131962.1	ncRNA	LVCAT5	lncRNA	3	62	4.87984	8.84e-07	0.00085279	http://www.ncbi.nlm.nih.gov/nuccore/NR_131962.1
ENST00000418699.1	lincRNA	ENSG00000225391.1	lincRNA	2	36	4.64832	1.34e-05	0.00717688	http://asia.ensembl.org/Homo_sapiens/Transcript/Idhistory?t=ENST00000418699
ENST00000432330.1	lincRNA	ENSG00000225391.1	lincRNA	2	36	4.64832	1.34e-05	0.00717688	http://asia.ensembl.org/Homo_sapiens/Transcript/Idhistory?t=ENST00000432330
NR_027994.1	ncRNA	NHEG1	lncRNA	2	34	4.5661	1.89e-05	0.00941888	http://www.ncbi.nlm.nih.gov/nuccore/NR_027994.1
NR_110866.1	misc_RNA	TSPAN10	protein_coding	13	203	4.52763	4.15e-08	0.000128014	http://www.ncbi.nlm.nih.gov/nuccore/NR_110866.1
NR_131960.1	ncRNA	LVCAT5	lncRNA	4	57	4.36095	5.95e-06	0.00358962	http://www.ncbi.nlm.nih.gov/nuccore/NR_131960.1
NR_135187.1	misc_RNA	SPX	protein_coding	11	118	3.98348	2.34e-06	0.00172294	http://www.ncbi.nlm.nih.gov/nuccore/NR_135187.1
NR_135188.1	misc_RNA	SPX	protein_coding	11	114	3.93377	3.13e-06	0.00214659	http://www.ncbi.nlm.nih.gov/nuccore/NR_135188.1
NR_104167.1	misc_RNA	IL1RL1	protein_coding	8	80	3.87553	6.75e-06	0.0039297	http://www.ncbi.nlm.nih.gov/nuccore/NR_104167.1
ENST00000448958.1	lincRNA	ENSG00000228463.4	lincRNA	4	38	3.77726	0.00011434	0.0415162	http://asia.ensembl.org/Homo_sapiens/Transcript/Idhistory?t=ENST00000448958
NR_026767.1	ncRNA	LINC00488	lncRNA	14	125	3.72278	4.4e-06	0.00288974	http://www.ncbi.nlm.nih.gov/nuccore/NR_026767.1
ENST00000456414.1	lincRNA	ENSG00000224950.1	lincRNA	40	329	3.61361	1.65e-06	0.00130892	http://asia.ensembl.org/Homo_sapiens/Transcript/Idhistory?t=ENST00000456414
ENST00000575562.1	antisense	ENSG00000262026.1	antisense	16	95	3.13648	9.68e-05	0.036449	http://asia.ensembl.org/Homo_sapiens/Transcript/Idhistory?t=ENST00000575562
ENST00000442116.1	lincRNA	ENSG00000228463.4	lincRNA	52	259	2.89132	7.63e-05	0.0305725	http://asia.ensembl.org/Homo_sapiens/Transcript/Idhistory?t=ENST00000442116
NR_038995.1	ncRNA	LINC00327	lncRNA	210	16	-3.12772	5.75e-05	0.0237831	http://www.ncbi.nlm.nih.gov/nuccore/NR_038995.1
ENST00000560769.1	antisense	ENSG00000259279.1	antisense	195	13	-3.31837	2.68e-05	0.0127026	http://asia.ensembl.org/Homo_sapiens/Transcript/Idhistory?t=ENST00000560769
ENST00000517420.1	retained_intron	ENSG00000253837.1	processed_transcript	97	6	-3.41472	0.000111091	0.0413085	http://asia.ensembl.org/Homo_sapiens/Transcript/Idhistory?t=ENST00000517420
NR_038133.1	misc_RNA	CHN1	protein_coding	412	21	-3.70929	1.56e-06	0.00126697	http://www.ncbi.nlm.nih.gov/nuccore/NR_038133.1
NR_004426.2	ncRNA	RNVU1-7	snRNA	322	16	-3.74403	2e-06	0.00154225	http://www.ncbi.nlm.nih.gov/nuccore/NR_004426.2
ENST00000602761.1	lincRNA	ENSG00000228742.5	lincRNA	222	11	-3.74432	4.29e-06	0.00287629	http://asia.ensembl.org/Homo_sapiens/Transcript/Idhistory?t=ENST00000602761
NR_040245.1	ncRNA	LINC00941	lncRNA	64	3	-3.79243	0.000112865	0.0414685	http://www.ncbi.nlm.nih.gov/nuccore/NR_040245.1
ENST00000375204.2	processed_transcript	ENSG00000254876.1	processed_transcript	107	5	-3.81437	2.93e-05	0.0135015	http://asia.ensembl.org/Homo_sapiens/Transcript/Idhistory?t=ENST00000375204
NR_046093.1	misc_RNA	DACT1	protein_coding	66	3	-3.83673	8.71e-05	0.0336059	http://www.ncbi.nlm.nih.gov/nuccore/NR_046093.1
NR_046095.1	misc_RNA	DACT1	protein_coding	66	3	-3.83673	8.71e-05	0.0336059	http://www.ncbi.nlm.nih.gov/nuccore/NR_046095.1
NR_120582.1	ncRNA	LINC01395	lncRNA	157	7	-3.88958	5.38e-06	0.0033205	http://www.ncbi.nlm.nih.gov/nuccore/NR_120582.1
NR_036526.1	misc_RNA	LOC100499484	misc_RNA	113	5	-3.89297	1.93e-05	0.00945295	http://www.ncbi.nlm.nih.gov/nuccore/NR_036526.1
ENST00000583934.1	antisense	ENSG00000265401.1	antisense	7322	327	-3.90592	1.13e-07	0.000204307	http://asia.ensembl.org/Homo_sapiens/Transcript/Idhistory?t=ENST00000583934
NR_125902.1	ncRNA	LOC101928622	lncRNA	97	4	-3.98788	1.34e-05	0.00717688	http://www.ncbi.nlm.nih.gov/nuccore/NR_125902.1
NR_109776.1	misc_RNA	ARHGAP6	protein_coding	224	9	-4.04387	1.54e-06	0.00126697	http://www.ncbi.nlm.nih.gov/nuccore/NR_109776.1
ENST00000533697.1	antisense	ENSG00000254829.1	antisense	131	5	-4.10595	6.05e-06	0.00358962	http://asia.ensembl.org/Homo_sapiens/Transcript/Idhistory?t=ENST00000533697
NR_134917.1	misc_RNA	CD96	protein_coding	183	7	-4.11046	1.5e-06	0.00126697	http://www.ncbi.nlm.nih.gov/nuccore/NR_134917.1
NR_144508.1	ncRNA	C15orf54	lncRNA	193	7	-4.18716	9.8e-07	0.000916395	http://www.ncbi.nlm.nih.gov/nuccore/NR_144508.1
NR_073112.1	misc_RNA	SERPINB1	protein_coding	555	20	-4.20905	9.15e-08	0.000188282	http://www.ncbi.nlm.nih.gov/nuccore/NR_073112.1
ENST00000586949.1	lincRNA	ENSG00000267279.1	lincRNA	86	3	-4.21784	1.35e-05	0.00717688	http://asia.ensembl.org/Homo_sapiens/Transcript/Idhistory?t=ENST00000586949
NR_073111.1	misc_RNA	SERPINB1	protein_coding	564	20	-4.23225	8e-08	0.000182183	http://www.ncbi.nlm.nih.gov/nuccore/NR_073111.1
NR_103553.1	ncRNA	LIFR-AS1	lncRNA	60	2	-4.26137	6.41e-05	0.0260112	http://www.ncbi.nlm.nih.gov/nuccore/NR_103553.1
NR_103554.1	ncRNA	LIFR-AS1	lncRNA	61	2	-4.28516	5.57e-05	0.0235451	http://www.ncbi.nlm.nih.gov/nuccore/NR_103554.1
NR_144507.1	ncRNA	C15orf54	lncRNA	207	7	-4.28811	5.6e-07	0.000653721	http://www.ncbi.nlm.nih.gov/nuccore/NR_144507.1
NR_024337.1	ncRNA	SERTAD4-AS1	lncRNA	159	5	-4.38512	1.28e-06	0.00112574	http://www.ncbi.nlm.nih.gov/nuccore/NR_024337.1
NR_104075.1	ncRNA	RNVU1-14	snRNA	67	2	-4.42019	3.24e-05	0.0147133	http://www.ncbi.nlm.nih.gov/nuccore/NR_104075.1
ENST00000532526.1	processed_transcript	ENSG00000255036.1	processed_transcript	106	3	-4.51902	2.79e-06	0.00195706	http://asia.ensembl.org/Homo_sapiens/Transcript/Idhistory?t=ENST00000532526
ENST00000534123.1	processed_transcript	ENSG00000255036.1	processed_transcript	119	3	-4.6857	1.07e-06	0.000973224	http://asia.ensembl.org/Homo_sapiens/Transcript/Idhistory?t=ENST00000534123
ENST00000529787.1	processed_transcript	ENSG00000255036.1	processed_transcript	86	2	-4.77966	4.77e-06	0.00306982	http://asia.ensembl.org/Homo_sapiens/Transcript/Idhistory?t=ENST00000529787
NR_036529.1	ncRNA	LOC100499484-C9ORF174	lncRNA	132	3	-4.83509	4.48e-07	0.000552579	http://www.ncbi.nlm.nih.gov/nuccore/NR_036529.1
ENST00000375206.2	processed_transcript	ENSG00000255036.1	processed_transcript	134	3	-4.85676	4.15e-07	0.000552395	http://asia.ensembl.org/Homo_sapiens/Transcript/Idhistory?t=ENST00000375206
NR_026790.1	ncRNA	HCG11	lncRNA	49	1	-4.90271	8.03e-05	0.0317685	http://www.ncbi.nlm.nih.gov/nuccore/NR_026790.1
NR_036527.1	ncRNA	LOC100499484-C9ORF174	lncRNA	141	3	-4.93015	2.66e-07	0.000391551	http://www.ncbi.nlm.nih.gov/nuccore/NR_036527.1
NR_122034.1	ncRNA	LINC01419	lncRNA	144	3	-4.96049	2.15e-07	0.000331784	http://www.ncbi.nlm.nih.gov/nuccore/NR_122034.1
NR_036528.1	ncRNA	LOC100499484-C9ORF174	lncRNA	145	3	-4.97046	2.15e-07	0.000331784	http://www.ncbi.nlm.nih.gov/nuccore/NR_036528.1
ENST00000470135.1	lincRNA	ENSG00000228742.5	lincRNA	52	1	-4.98819	5.78e-05	0.0237831	http://asia.ensembl.org/Homo_sapiens/Transcript/Idhistory?t=ENST00000470135
ENST00000416002.1	lincRNA	ENSG00000230233.1	lincRNA	53	1	-5.01559	4.92e-05	0.0211013	http://asia.ensembl.org/Homo_sapiens/Transcript/Idhistory?t=ENST00000416002
NR_104444.1	misc_RNA	CIITA	protein_coding	324	6	-5.1531	5.8e-09	3.58e-05	http://www.ncbi.nlm.nih.gov/nuccore/NR_104444.1
NR_038848.1	ncRNA	LINC01021	lncRNA	59	1	-5.1699	2.29e-05	0.0110315	http://www.ncbi.nlm.nih.gov/nuccore/NR_038848.1
ENST00000527128.1	retained_intron	ENSG00000254876.1	processed_transcript	72	1	-5.45652	5.07e-06	0.00319582	http://asia.ensembl.org/Homo_sapiens/Transcript/Idhistory?t=ENST00000527128
NR_034081.1	ncRNA	IGFBP7-AS1	lncRNA	209	3	-5.49746	8.9e-09	3.92e-05	http://www.ncbi.nlm.nih.gov/nuccore/NR_034081.1
ENST00000588341.1	lincRNA	ENSG00000267452.1	lincRNA	168	2	-5.74449	1.96e-08	7.57e-05	http://asia.ensembl.org/Homo_sapiens/Transcript/Idhistory?t=ENST00000588341
ENST00000608678.1	lincRNA	ENSG00000228065.6	lincRNA	96	1	-5.87081	5.82e-07	0.000653721	http://asia.ensembl.org/Homo_sapiens/Transcript/Idhistory?t=ENST00000608678
ENST00000599409.1	lincRNA	ENSG00000228065.6	lincRNA	99	1	-5.91514	4.3e-07	0.000552395	http://asia.ensembl.org/Homo_sapiens/Transcript/Idhistory?t=ENST00000599409
NR_131751.1	misc_RNA	PRUNE2	protein_coding	122	1	-6.21611	7.6e-08	0.000182183	http://www.ncbi.nlm.nih.gov/nuccore/NR_131751.1
ENST00000512581.1	lincRNA	ENSG00000250954.1	lincRNA	29	0	-7.60495	9.64e-05	0.036449	http://asia.ensembl.org/Homo_sapiens/Transcript/Idhistory?t=ENST00000512581
NR_134633.1	ncRNA	LOC101928820	lncRNA	32	0	-7.74627	4.53e-05	0.0197018	http://www.ncbi.nlm.nih.gov/nuccore/NR_134633.1
NR_134634.1	ncRNA	LOC101928820	lncRNA	32	0	-7.74627	4.53e-05	0.0197018	http://www.ncbi.nlm.nih.gov/nuccore/NR_134634.1
ENST00000428134.1	lincRNA	ENSG00000227685.1	lincRNA	34	0	-7.83334	3.57e-05	0.0159595	http://asia.ensembl.org/Homo_sapiens/Transcript/Idhistory?t=ENST00000428134
ENST00000448264.1	antisense	ENSG00000227496.1	antisense	35	0	-7.87498	2.82e-05	0.0132089	http://asia.ensembl.org/Homo_sapiens/Transcript/Idhistory?t=ENST00000448264
NR_120647.1	ncRNA	LINC01515	lncRNA	51	0	-8.41619	2.05e-06	0.00154225	http://www.ncbi.nlm.nih.gov/nuccore/NR_120647.1
ENST00000601979.1	lincRNA	ENSG00000228065.6	lincRNA	57	0	-8.57621	8.76e-07	0.00085279	http://asia.ensembl.org/Homo_sapiens/Transcript/Idhistory?t=ENST00000601979
NR_102334.1	misc_RNA	WDR72	protein_coding	59	0	-8.62584	6.35e-07	0.000653721	http://www.ncbi.nlm.nih.gov/nuccore/NR_102334.1
NR_102335.1	misc_RNA	WDR72	protein_coding	59	0	-8.62584	6.35e-07	0.000653721	http://www.ncbi.nlm.nih.gov/nuccore/NR_102335.1
NR_102336.1	misc_RNA	WDR72	protein_coding	59	0	-8.62584	6.35e-07	0.000653721	http://www.ncbi.nlm.nih.gov/nuccore/NR_102336.1
ENST00000593568.1	lincRNA	ENSG00000228065.6	lincRNA	78	0	-9.02771	6.69e-08	0.000182183	http://asia.ensembl.org/Homo_sapiens/Transcript/Idhistory?t=ENST00000593568
ENST00000433152.4	lincRNA	ENSG00000228065.6	lincRNA	85	0	-9.15147	3.63e-08	0.000124595	http://asia.ensembl.org/Homo_sapiens/Transcript/Idhistory?t=ENST00000433152
ENST00000443574.1	processed_transcript	ENSG00000241287.1	processed_transcript	284	0	-10.89	7.94e-12	1.23e-07	http://asia.ensembl.org/Homo_sapiens/Transcript/Idhistory?t=ENST00000443574
